# Supplementary material for: Health Economic Evaluation of an Online-Based Motivational Program to Reduce Problematic Media Use and Promote Treatment Motivation for Internet Use Disorder—Results of the OMPRIS Study
Source: Int J Environ Res Public Health. 2023 Dec 5;20(24):7144. doi: 10.3390/ijerph20247144 (PMC10742498; doi:10.3390/ijerph20247144)
Supplement: Supplementary file 1 [file ijerph-20-07144-s001.zip]

Archive with 1 entries (1 files):
- ijerph-2640428-supplementary.pdf
